# Supplementary material for: Barriers for pregnant women living in rural, agricultural villages to accessing antenatal care in Cambodia: A community-based cross-sectional study combined with a geographic information system
Source: PLoS One. 2018 Mar 19;13(3):e0194103. doi: 10.1371/journal.pone.0194103 (PMC5858830; doi:10.1371/journal.pone.0194103)
Supplement: S1 File — (XLSX) [file pone.0194103.s001.xlsx]

## Sheet: Sheet1
village	code	literacy	finalschool	husbandschool	occup	stayplothut	childgender	marritalstatus	complication	dangerpreg	quartile	agecatego	age3catego	ethnicatego	childnumcatego	childagecate	ancfreqcate	hccatego	stillbinary	lostbinary	ancbinmoney	ancbintrans	ancbindust	ancbinfar	ancbinbumpy	ancbinup	ancbinrain	ancbinflood	ancbinvege	ancbinmove	ancbintired	ancbinhead	ancbinvomit	ancbinblurry	ancbinabdom	ancbinedema	ancbinbleed	ancbininconv	ancbinwait	ancbinafraid	ancbinscold	ancbinwhere	ancbinnogood	ancbinfemale	ancbinnoone	ancbinhusband	ancbinmother	ancbinleave	ancfreq5cate
27	1	0	1	1	1	0	1	1	0	0	3	2	2	1	3	2	1	4	1	1	1	1	1	1	1	1	1	0	0	1	1	0	1	0	0	0	0	1	1	0	0	1	1	1	0	1	1	1	4
23	2	1	1	1	0	1	0	1	0	0	4	1	1	3	1	1	0	4	0	0	0	1	1	1	1	1	1	0	0	1	1	1	1	1	1	1	1	0	0	0	0	0	0	0	0	0	0		3
27	3	0	0	0	1	1	0	1	1	0	1	2	2	1	3	4	0	4	0	0	1	0	1	1	1	1	1	1	1	1	1	1	1	1	1	1	0	1	1	0	1	0	0	0	0	0	0	0	3
30	4	1	1	1	1	1	0	1	1	1	1	2	2	3	1	3	0	4	0	0	1	1	1	1	1	1	1	0	1	0	0	1	0	0	0	0	0	1	1	0	0	1	1	0	0	0	0		3
30	5	1	1	1	0	1	0	1	1	0	4	3	3	3	3	1	1	4	0	0	1	1	1	1	1	1	1	0	1	1	0	0	1	0	1	0	0	0	1	0	0	1	0	0	1	0	0	1	4
25	6	0	0	0	0	0	0	1	1	0	3	3	3	3	3	2	0	4	1	0	1	0	0	1	0	0	0	0	0	1	1	1	0	1	1	0	0	0	0	0	0	0	0	0	1	1	1	1	0
23	7	0	0	2	0	0	0	1	0	0	1	2	2	3	2	1	0	4	1	0	1	1	0	1	0	0	0	0	0	1	1	1	1	1	1	1	0	0	0	0	0	0	0	0	0	1	0	0	3
23	8	0	0	0	1	1	1	1	1	0	4	4	3	3	3	2	0	4	1	1	1	0	0	1	0	1	0	0	0	0	1	0	0	0	0	0	0	0	1	0	1	0	0	0	1	0	0	0	3
27	9	1	1	1	1	0	0	1	1	0	3	2	2	1	2	2	0	4	0	0	1	1	0	0	0	0	0	0	1	1	1	0	0	0	0	0	0	1	1	0	0	1	1	1	1	1	0	1	3
30	10	1	1	0	1	1	0	1	1	0	2	3	3	3	2	1	0	4	0	0	1	1	1	1	1	0	0	0	0	1	1	1	1	0	0	1	0	1	0	1	0	0	0	0	0	0	0	1	1
29	11	0	0	1	0	1	0	1	1	0	1	2	2	4	2	3	1	4	0	0	1	0	1	1	0	0	1	0	0	1	1	1	1	0	1	0	0	1	1	0	0	0	0	0	0	0	0	0	4
23	12	1	1	0	1	0	1	1	1	0	2	3	3	3	2	1	0	4	0	0	0	1	1	1	0	1	0	0	1	1	1	0	0	0	1	1	0	1	0	0	0	0	0	0	1	0	0	0	3
30	13	1	1	1	1	1	1	1	1	1	3	2	2	3	3	3	0	4	0	0	1	1	1	1	1	1	1	0	1	1	1	1	1	1	0	0	0	1	1	1	1	0	0	0	0	0	0	1	3
29	14	0	0	1	1	1	0	1	0	0	2	2	2	3	1	4	0	4	0	0	1	1	0	1	1	1	1	0	0	1	1	0	1	0	1	1	0	0	0	0	0	0	0	0	1	1	1		0
23	15	0	0	0	1	0	0	1	1	0	4	3	3	3	3	2	0	4	0	0	1	1	1	1	1	1	1	0	1	1	1	1	0	1	1	0	0	0	0	0	0	0	0	0	0	0	0	0	3
29	16	0	1	2	0	1	0	1	1	0	2	3	3	0	3	1	1	4	0	0	1	1	1	1	1	1	0	0	0	1	0	1	0	0	0	0	0	0	1	0	0	0	0	0	0	1	1	1	4
23	17	1	1	1	0	1	1	1	0	1	3	2	2	3	3	1	1	4	0	0	0	0	0	0	0	0	0	0	0	1	0	0	0	0	1	0	1	0	0	0	0	0	0	0	0	0	0	0	4
32	18	0	0	1	1	1	0	1	1	0	1	2	2	3	1	4	0	4	0	0	1	1	1	1	1	1	1	0	0	1	0	1	0	1	1	1	1	1	1	0	0	0	0	0	0	1	1		0
29	19	1	1	1	1	1	1	1	1	0	2	3	3	3	3	2	0	4	0	0	0	1	1	1	1	1	1	0	0	1	1	1	1	0	1	0	0	1	0	0	0	0	0	0	1	0	0	1	2
29	20	1	2	2	1	0	0	1	0	0	4	1	1	3	1	3	1	4	0	0	0	1	0	1	1	1	1	0	0	1	0	0	0	0	0	0	0	1	0	0	1	0	0	0	0	0	0		4
29	21	1	2	2	0	0	0	1	1	1	4	3	3	3	4	1	1	4	0	0	0	1	0	1	0	1	1	0	1	0	0	0	0	0	0	0	0	1	1	0	1	0	1	0	0	0	0	0	4
32	22	0	0	1	0	0	0	1	0	0	4	3	3	3	3	1	0	4	0	0	1	1	0	1	1	1	1	0	0	0	0	0	0	0	0	0	0	1	1	0	0	0	0	0	0	0	0	0	1
32	23	1	1	1	1	0	1	1	1	1	1	2	2	3	2	3	1	4	0	0	1	0	0	1	1	1	1	0	0	1	1	1	1	1	0	0	0	1	1	1	0	0	0	0	1	1	1	1	4
34	24	0	0	0	1	1	0	1	1	0	3	2	2	2	2	1	1	1	0	0	1	1	1	1	0	1	0	0	0	1	1	1	1	1	0	0	0	0	1	1	1	0	0	0	0	0	0	1	4
38	25	0	0	2	1	0	0	1	0	0	1	1	1	2	1	3	0	1	0	0	1	1	0	0	0	0	0	0	0	1	0	0	0	0	0	0	0	0	0	0	0	0	0	0	1	1	1		2
38	26	1	1	0	1	0	0	1	0	0	1	2	2	2	3	1	0	1	0	1	1	1	0	0	0	0	0	0	0	0	1	1	0	0	0	0	0	0	0	0	0	0	0	0	0	0	0	0	0
38	27	1	1	0	1	0	1	1	0	0	4	1	1	4	1	3	0	1	0	0	1	1	0	1	0	0	0	0	0	0	1	1	0	0	0	0	0	0	0	0	0	0	0	0	0	0	0		2
38	28	0	0	0	1	0	1	1	0	1	1	2	2	2	2	1	1	1	0	0	0	1	0	1	0	0	0	0	0	0	1	1	1	0	0	0	0	0	0	0	0	0	0	0	0	0	0	0	4
38	29	1	1	0	1	0	1	1	0	0	1	1	1	2	1	1	0	1	1	0	1	1	0	1	0	0	0	0	0	0	0	1	0	0	0	0	0	0	0	0	0	0	0	0	0	0	0		0
40	30	0	0	0	1	0	0	1	1	1	3	3	3	2	3	2	1	1	0	0	1	1	1	1	1	1	1	0	0	1	0	1	1	1	0	1	0	1	0	0	0	0	1	1	0	0	0	0	4
40	31	1	0	0	1	0	0	1	1	1	3	2	2	2	3	2	0	1	0	0	1	1	1	1	1	1	1	0	0	1	0	1	1	1	0	1	0	1	0	0	1	0	1	1	0	0	0	0	2
40	32	1	2	2	1	0	0	1	1	1	3	1	1	2	3	3	1	1	0	0	1	1	1	1	1	1	1	0	0	1	0	1	1	1	0	1	0	1	0	0	0	0	1	1	1	1	0	0	4
40	33	0	0	0	1	1	1	1	0	1	1	1	1	2	2	1	0	1	0	0	1	1	1	1	1	1	1	0	1	1	1	1	1	1	0	1	0	0	0	0	0	1	1	0	1	0	0	1	0
40	34	0	0	0	1	1	0	1	0	0	1	1	1	2	2	3	0	1	0	0	1	1	1	1	1	1	1	0	0	1	0	0	0	0	1	1	0	1	0	0	1	0	0	0	1	0	0	0	0
40	35	0	1	1	1	0	0	1	0	0	1	1	1	2	2	1	0	1	0	0	1	1	1	1	1	1	1	1	0	1	1	1	1	0	1	1	0	0	0	1	0	1	0	0	1	1	1	1	0
40	36	0	0	0	1	0	0	1	0	0	1	2	2	2	2	1	0	1	0	0	1	1	1	1	1	1	1	0	0	1	1	1	1	0	1	1	0	0	0	0	0	0	0	0	1	1	0	1	0
40	37	1	2	2	1	0	1	1	0	0	1	1	1	2	1	1	0	1	0	0	1	1	1	1	1	1	1	0	0	1	1	1	0	0	1	0	0	0	1	1	0	0	0	0	0	0	1		1
40	38	1	1	1	1	0	0	1	0	0	1	3	3	2	2	1	0	1	0	0	1	1	1	1	1	1	1	1	0	1	1	1	1	1	1	1	0	0	1	1	1	0	1	0	0	0	1	0	1
40	39	1	2	1	1	0	1	1	0	0	2	1	1	2	1	1	0	1	0	0	1	1	1	1	1	1	1	0	0	1	1	1	1	1	1	0	0	1	1	1	0	0	0	0	0	0	0		2
37	40	0	0	0	1	1	0	1	0	0	3	2	2	2	2	3	0	1	0	1	0	1	1	1	0	0	1	0	0	1	0	1	1	0	0	1	0	0	0	0	0	0	0	0	0	0	0	0	1
41	41	0	0	1	1	1	1	1	1	0	1	2	2	2	2	2	0	1	0	0	1	1	1	1	0	1	1	0	0	0	1	1	1	0	0	1	0	0	1	0	0	0	0	0	0	0	0	0	3
35	43	1	2	1	1	1	0	1	0	0	1	2	2	0	1	3	1	1	0	0	1	1	1	1	1	1	1	0	1	1	1	1	1	1	0	0	0	0	0	0	0	1	0	0	1	1	1		4
35	44	0	0	2	1	0	0	1	1	0	4	3	3	4	4	4	0	1	0	0	1	1	1	1	1	1	1	0	0	0	1	1	1	1	1	0	0	0	0	0	0	0	0	0	0	0	0	0	2
33	46	1	1	1	1	1	0	1	0	1	4	2	2	2	3	4	0	1	0	0	1	1	1	1	1	1	1	0	1	1	1	0	0	0	1	1	0	0	1	0	0	1	0	0	0	0	0	0	3
33	47	2	2	1	1	0	1	1	0	0	3	2	2	0	1	2	1	1	0	0	0	1	0	1	0	0	0	0	0	1	1	1	0	0	0	1	0	0	0	0	0	0	0	0	0	0	0		4
33	48	0	0	0	1	0	1	1	0	0	2	2	2	2	3	4	0	1	0	0	1	0	1	1	1	0	1	0	1	1	1	1	1	1	1	0	0	0	0	0	0	0	0	0	0	0	0	0	0
41	49	1	1	2	1	1	1	1	0	0	2	1	1	2	1	3	0	1	0	0	0	0	0	0	0	0	0	0	0	0	0	0	0	0	0	0	0	0	0	0	0	0	0	0	0	0	0		0
44	50	1	1	2	1	0	0	1	1	0	2	2	2	0	1	1	0	1	0	0	1	1	1	1	0	1	0	0	0	0	1	0	1	0	0	0	0	0	0	0	0	0	0	0	0	0	0		3
44	51	0	0	0	1	0	0	1	0	0	3	2	2	2	2	2	0	1	0	0	1	1	1	1	1	1	1	0	0	0	0	0	0	0	0	0	0	0	0	0	0	0	0	0	0	1	0	0	0
44	52	0	1	0	1	1	0	1	0	0	1	2	2	2	2	4	0	1	0	0	1	1	1	1	1	1	1	1	0	0	1	1	1	0	0	1	0	0	0	0	0	0	0	0	0	0	0	0	2
44	53	0	0	0	1	1	0	1	0	0	2	2	2	2	1	4	0	1	0	0	1	1	1	1	1	1	1	1	0	0	1	0	1	0	0	0	0	0	1	1	0	0	0	0	0	0	0		3
44	54	0	0	0	1	1	0	1	1	0	3	3	3	2	3	1	0	1	0	0	1	0	1	1	1	1	1	1	0	0	0	0	0	0	0	0	0	0	0	0	0	0	0	0	0	0	0	0	0
42	55	0	0	2	1	0	0	1	0	0	2	2	2	2	3	3	0	1	1	1	1	0	0	1	1	1	0	0	0	0	0	0	0	0	0	1	0	0	0	0	0	0	0	0	0	0	0	0	0
42	56	0	0	1	1	0	0	1	1	0	4	3	3	2	3	3	0	1	1	1	0	0	1	0	0	0	0	0	0	1	1	1	0	0	0	0	0	0	0	1	0	1	0	0	0	0	0	1	0
42	57	0	0	1	1	1	1	1	0	0	2	3	3	2	2	1	0	1	0	0	0	1	0	1	0	0	0	0	0	0	0	0	0	0	0	0	0	0	0	0	0	0	0	0	0	0	0	0	0
42	58	0	0	1	1	0	1	1	0	0	1	3	3	2	3	1	0	1	0	0	0	1	1	1	1	1	1	1	1	0	1	1	1	0	1	0	0	0	1	1	0	0	0	0	1	0	0	0	0
42	59	0	0	0	1	1	1	1	0	0	4	3	3	2	3	1	0	1	1	1	0	0	0	0	0	0	0	0	0	0	0	0	0	0	0	0	0	0	0	0	0	0	0	0	0	0	0	0	0
42	60	0	0	1	0	1	0	1	0	0	4	2	2	2	3	2	0	1	0	0	0	0	0	0	0	0	0	0	0	0	0	0	0	0	0	0	0	0	0	0	0	0	0	0	0	0	0	0	1
42	61	0	0	2	1	0	0	1	0	1	1	2	2	2	1	3	0	1	0	0	1	0	1	0	0	0	1	0	0	0	1	1	1	0	0	0	0	0	1	0	0	0	0	0	0	0	0		1
43	62	0	0	1	1	0	0	1	0	0	4	2	2	2	3	1	0	1	0	0	1	1	1	1	1	1	1	0	0	0	0	0	0	0	0	0	0	0	0	0	0	0	0	0	0	0	0	0	0
43	63	0	0	0	1	1	0	1	1	0	4	2	2	2	3	1	0	1	0	0	1	0	0	0	0	0	0	0	0	1	1	1	1	0	1	0	0	0	0	0	0	0	0	0	0	0	0	0	3
43	65	1	0	0	1	1	0	1	0	0	3	2	2	2	3	1	0	1	0	0	0	0	0	1	1	1	0	0	0	0	1	0	0	0	0	0	0	0	0	0	0	0	0	0	0	0	0	0	0
43	66	0	0	1	0	1	1	1	0	0	3	2	2	2	2	1	0	1	1	1	1	1	0	1	0	0	0	0	0	0	1	1	1	0	1	0	1	0	0	0	0	0	0	0	0	0	0	1	0
43	67	0	0	2	1	1	0	1	1	1	2	3	3	2	2	4	1	1	0	0	1	0	0	0	0	0	0	0	0	0	1	1	1	0	0	1	0	0	1	0	0	0	0	0	0	0	0	0	4
14	68	0	0	1	1	0	1	1	1	0	1	2	2	4	1	3	0	6	0	1	1	1	0	1	0	0	1	0	0	0	1	0	0	1	0	0	0	0	0	1	0	0	0	0	0	0	0		1
14	69	0	0	1	1	1	1	1	0	0	1	1	1	1	2	1	0	6	0	0	0	0	1	1	0	0	0	0	0	1	1	1	1	1	1	1	1	0	1	0	0	0	0	0	0	0	0	0	2
14	70	2	2	2	0	0	1	1	0	0	4	2	2	0	1	3	1	6	0	0	1	1	0	1	1	1	1	0	0	0	0	1	1	0	0	0	0	1	1	0	0	0	0	0	0	0	0		4
14	71	0	0	1	1	0	0	1	1	0	1	1	1	4	1	1	0	6	0	0	1	0	0	0	0	0	0	0	0	1	1	1	1	1	0	0	0	0	0	1	0	0	0	0	0	0	0		2
47	72	0	0	0	1	1	0	2	0	0	3	2	2	2	2	2	0	1	0	0	1	1	1	1	1	1	0	0	0	1	1	1	1	1	0	1	0	0	0	0	0	0	0	0	1	1	0	1	0
47	73	0	0	0	1	0	0	1	1	0	4	2	2	4	3	3	0	1	0	0	1	1	0	1	1	1	1	0	0	1	1	1	0	1	1	0	0	1	1	1	1	0	1	1	0	0	0	0	0
44	74	0	0	1	1	0	1	1	0	0	2	1	1	4	1	4	1	1	0	0	0	0	1	1	1	1	1	0	0	0	0	0	0	0	0	0	0	0	0	0	0	0	0	0	0	0	0		4
43	75	0	0	1	1	0	1	1	1	0	1	2	2	4	1	1	1	1	0	0	1	0	0	0	0	0	0	0	0	0	1	1	1	0	0	1	0	0	0	0	0	0	0	0	0	0	0		4
43	76	0	0	2	1	1	0	1	1	0	2	3	3	4	2	1	0	1	0	0	1	0	0	0	0	0	0	0	0	1	0	1	1	0	1	1	0	0	1	0	0	0	0	0	0	0	0	0	3
44	77	0	0	1	1	0	1	1	0	0	1	1	1	4	1	1	0	1	0	0	0	1	1	1	1	1	1	1	1	1	0	0	0	0	0	0	0	1	1	1	1	0	0	0	0	0	0		3
41	78	1	1	2	0	0	0	1	0	1	4	1	1	0	1	1	1	1	0	0	1	0	0	1	0	1	0	0	0	0	0	0	0	0	0	0	0	0	0	0	1	0	0	0	0	0	0		4
42	79	0	0	1	1	0	1	1	0	1	1	2	2	2	2	2	1	1	0	0	0	0	0	0	0	0	0	0	0	0	0	0	0	0	0	0	0	0	0	0	1	0	0	0	0	0	0	0	4
43	80	0	0	2	1	0	1	1	0	0	3	2	2	4	1	1	1	1	0	0	1	0	0	0	0	0	0	0	0	0	1	1	1	0	0	0	0	1	1	0	1	0	0	0	0	0	0		4
43	81	0	0	1	1	0	1	1	1	0	1	3	3	4	2	2	1	1	0	1	1	0	0	1	1	1	0	0	0	1	1	1	1	0	0	0	0	1	1	1	1	0	0	0	0	0	0	1	4
38	82	1	2	1	1	0	1	1	0	0	2	1	1	4	1	2	0	1	0	0	1	0	0	0	0	0	0	0	0	1	0	0	0	0	0	1	0	0	0	0	0	0	0	0	0	0	0		1
38	83	1	1	1	1	0	1	1	0	0	3	1	1	4	1	4	0	1	0	0	1	0	0	1	0	0	0	0	0	0	0	0	0	0	0	0	0	0	0	0	0	0	0	0	0	0	0		1
38	84	1	1	1	1	0	0	1	0	0	4	1	1	4	1	1	0	1	0	0	1	0	1	1	1	1	1	1	1	1	0	0	0	0	1	1	0	1	0	0	0	0	0	0	0	0	0		2
38	85	1	2	0	1	1	0	1	0	0	3	2	2	0	1	2	0	1	0	0	1	1	0	0	0	0	0	0	0	1	0	0	1	0	1	0	0	1	0	0	0	0	0	0	0	0	0		1
38	86	0	0	2	1	1	0	1	1	0	3	2	2	4	1	1	1	1	0	0	1	0	1	1	1	0	0	0	0	1	1	1	1	1	1	1	1	1	0	0	0	0	0	0	0	0	0		4
38	87	2	2	2	1	0	0	1	0	0	4	2	2	4	1	2	1	1	0	0	1	1	1	1	1	0	0	0	0	1	1	1	1	1	0	0	0	1	1	0	0	0	0	0	0	0	0		4
37	88	0	0	0	1	1	0	1	0	0	3	2	2	4	1	1	0	1	0	0	1	1	1	1	1	1	1	0	0	1	1	1	1	1	1	0	0	1	1	1	1	0	1	1	0	0	0		0
37	89	0	0	0	1	0	1	1	1	0	1	1	1	4	1	1	0	1	0	0	1	1	1	1	1	1	1	0	0	1	1	0	1	1	1	0	0	1	1	1	0	0	1	0	0	0	0		3
37	90	0	0	0	1	1	0	1	0	0	1	1	1	4	1	1	0	1	0	0	1	1	1	1	1	1	1	0	0	1	1	0	1	0	1	0	0	0	0	1	0	0	0	0	0	0	0		0
39	91	0	0	0	1	1	0	1	0	0	1	1	1	4	1	1	0	1	0	0	1	1	1	1	1	1	1	0	0	1	1	1	1	1	1	0	0	1	1	1	1	0	1	0	0	0	0		2
39	92	0	0	0	1	1	0	1	0	0	3	2	2	4	3	1	0	1	0	0	1	1	1	1	1	1	1	0	0	1	1	1	1	1	1	0	0	1	1	0	0	1	1	1	0	0	0	0	0
39	93	0	0	0	1	1	0	1	0	0	1	1	1	4	1	2	0	1	0	0	1	1	1	1	1	1	1	0	1	1	0	0	0	0	1	0	0	1	1	1	0	0	0	1	0	0	0		0
39	94	0	0	0	1	1	1	1	0	0	2	2	2	4	3	1	0	1	0	0	1	1	1	1	1	1	1	0	0	1	1	1	1	1	1	0	0	0	1	1	1	1	1	1	0	0	0	0	0
14	95	1	1	2	1	0	0	1	0	0	3	3	3	0	1	4	0	6	0	0	0	0	1	0	0	0	0	0	0	0	0	1	1	1	0	0	0	0	0	0	0	0	0	0	0	0	0		3
14	96	0	1	0	1	1	1	1	1	0	2	2	2	1	2	4	0	6	0	0	1	0	1	1	0	0	0	0	0	1	1	1	1	1	1	0	0	0	0	0	0	0	0	0	0	0	0	0	0
36	97	0	0	0	1	1	0	1	1	0	3	3	3	4	2	2	0	1	1	1	1	1	1	1	0	1	0	0	0	1	1	1	1	1	1	1	0	0	1	1	1	0	0	0	0	0	0	0	3
36	98	0	0	0	1	1	1	1	0	0	3	1	1	4	2	3	0	1	0	0	1	1	1	1	1	1	1	0	0	0	0	0	0	0	0	0	0	1	1	0	0	0	0	0	1	0	0	0	0
36	99	0	0	1	1	0	0	1	0	0	3	2	2	4	1	1	0	1	0	0	1	1	1	1	1	1	0	0	0	0	0	0	0	0	0	0	0	0	0	0	0	0	0	0	0	0	0		0
36	100	0	1	1	1	0	1	1	0	0	3	1	1	4	1	1	0	1	0	0	1	1	1	1	1	1	1	0	0	1	1	1	1	1	0	0	0	0	1	1	0	0	1	0	1	0	1		3
34	101	0	0	0	1	1	0	1	0	0	4	4	3	4	3	2	0	1	0	0	1	1	1	1	1	1	1	0	0	1	1	1	1	0	0	0	0	0	1	0	0	0	0	0	0	1	0	0	3
34	102	0	0	0	1	0	0	1	1	0	3	1	1	4	1	2	1	1	0	0	0	1	1	1	1	1	1	0	0	0	0	1	0	0	1	0	0	0	0	0	0	0	0	0	0	0	0		4
34	103	1	0	0	1	0	1	1	0	0	3	2	2	4	3	2	0	1	0	0	1	1	1	1	0	1	0	0	0	0	0	0	0	0	0	0	0	1	1	0	0	0	0	0	0	0	0	0	3
34	104	1	1	1	1	0	0	1	0	0	4	1	1	4	1	1	1	1	0	0	0	1	1	1	1	1	1	0	1	1	1	0	0	0	0	0	0	0	1	0	0	0	0	0	0	0	0		4
63	105	0	0	0	1	1	1	1	1	0	3	3	3	1	3	1	1	7	1	1	1	1	0	1	1	1	1	0	0	1	1	1	1	1	1	0	0	0	0	1	0	0	0	0	0	0	0	1	4
62	106	1	1	1	1	1	1	1	1	0	3	2	2	1	2	3	0	7	1	1	0	1	0	1	0	0	0	0	1	1	1	0	1	0	0	0	0	0	0	0	0	0	0	0	0	0	0	0	2
63	107	0	0	1	1	1	1	1	0	0	1	2	2	0	2	1	1	7	0	0	1	1	1	1	1	1	0	0	1	1	1	0	0	0	1	0	0	1	1	0	0	0	0	0	0	0	0	1	4
63	108	2	2	1	1	1	1	1	0	0	2	2	2	0	1	3	1	7	0	0	1	1	1	1	1	1	1	0	0	1	0	0	0	0	0	0	0	0	0	0	0	0	0	0	0	0	0		4
62	109	0	0	0	1	0	0	1	0	0	2	2	2	1	1	4	0	7	0	0	1	1	1	1	1	1	1	0	1	1	1	1	1	0	1	1	0	1	1	1	1	0	0	0	1	0	0		0
62	110	0	0	1	1	0	0	1	1	0	2	3	3	1	4	1	1	7	1	1	1	0	0	0	0	0	0	0	0	1	1	1	1	1	1	1	0	0	0	0	0	0	0	0	0	0	0	0	4
62	111	0	0	1	1	0	0	1	0	0	2	3	3	1	3	2	0	7	0	0	1	1	1	1	0	1	1	0	1	1	1	1	1	0	1	1	0	1	1	1	1	0	0	0	0	1	0	1	0
60	112	0	0	0	1	0	0	1	1	0	1	3	3	4	4	1	0	7	0	0	1	0	0	0	0	0	0	0	0	1	0	0	0	1	0	1	0	0	0	0	0	0	0	0	1	0	0	0	0
60	113	1	1	1	1	0	1	1	0	0	3	1	1	4	2	1	0	7	0	0	1	1	0	1	1	1	0	0	1	1	0	0	0	0	0	0	0	1	0	0	0	0	0	0	0	0	0	1	0
60	114	1	1	2	1	0	0	1	0	1	4	2	2	0	3	4	1	7	0	0	0	0	1	1	0	1	0	0	0	1	0	0	0	0	0	0	0	1	0	0	0	0	0	0	0	0	0	0	4
60	115	1	1	2	0	0	0	1	0	1	4	2	2	0	1	4	0	7	0	0	0	0	0	0	0	0	0	0	0	1	1	1	1	0	0	0	0	0	1	0	0	0	0	0	0	0	0		3
61	116	0	0	0	1	0	0	1	1	1	4	3	3	3	3	1	0	7	0	0	1	0	0	1	1	1	0	0	1	1	1	1	1	1	1	1	0	0	1	0	1	0	0	0	0	0	0	1	3
61	117	0	0	1	1	0	1	1	1	0	2	1	1	3	1	2	0	7	0	0	1	1	1	1	1	0	0	0	0	1	1	1	1	0	0	1	0	0	0	1	0	1	0	0	0	0	0		2
61	118	0	0	1	1	0	0	1	0	0	2	2	2	3	1	1	1	7	0	0	1	0	1	1	0	0	1	0	0	0	1	0	0	0	0	0	0	0	1	0	0	0	0	0	0	0	0		4
59	119	1	1	0	1	0	1	1	0	0	2	3	3	0	3	1	0	7	0	0	1	1	0	1	0	0	0	0	0	1	1	1	0	1	1	0	0	0	0	0	0	0	0	0	1	0	0	0	2
59	120	0	0	0	1	1	1	1	0	0	2	1	1	3	1	2	0	7	0	0	1	1	1	1	1	0	1	0	0	1	0	0	0	0	1	0	0	1	0	0	1	1	1	1	1	1	0		3
59	121	1	1	2	1	0	1	1	0	0	2	2	2	0	1	2	0	7	0	1	1	1	0	1	0	0	1	0	0	1	1	0	1	1	0	1	0	1	1	1	1	1	1	1	1	0	0		3
58	122	0	0	0	1	1	1	1	0	0	2	2	2	3	2	1	0	7	0	0	1	1	0	1	1	0	0	0	0	1	1	0	0	0	0	1	0	0	0	0	0	0	0	0	0	0	0	0	3
58	123	0	0	0	1	1	1	3	0	0	2	4	3	3	4	4	0	7	0	0	1	1	1	1	0	0	0	0	0	1	1	1	1	0	0	1	0	0	1	0	0	0	0	0	0	0	0	0	3
58	124	1	1	0	1	1	1	1	0	1	4	3	3	3	3	1	1	7	0	1	1	1	1	1	1	1	1	0	0	1	1	0	0	0	0	1	0	0	1	0	1	0	0	0	0	0	0	1	4
58	125	2	2	2	1	0	1	1	0	0	4	2	2	3	1	1	0	7	0	0	0	1	1	1	1	1	1	0	1	1	0	0	0	0	0	1	0	0	0	0	0	1	1	0	0	0	0		1
59	126	0	0	0	0	0	1	1	0	0	4	2	2	3	3	1	1	7	0	0	0	0	0	0	0	0	0	0	0	1	0	0	0	0	1	1	1	0	0	0	0	0	0	0	0	0	0	0	4
58	127	1	1	0	1	0	0	3	0	1	3	3	3	3	1	3	0	7	0	0	1	0	0	0	0	0	0	0	0	0	0	0	0	0	0	0	0	0	0	1	0	0	0	0	1	0	0		0
58	128	0	1	1	1	0	1	3	1	1	2	2	2	3	2	4	1	7	0	0	1	0	0	0	0	0	0	0	0	0	0	1	0	0	0	0	0	0	0	0	0	0	0	0	0	0	0	0	4
61	129	1	2	2	0	0	1	1	0	0	2	2	2	0	2	4	1	7	0	0	0	1	1	1	0	0	0	0	1	1	1	0	1	0	0	0	0	0	0	0	0	0	0	0	0	0	0	0	4
61	130	1	1	2	1	0	1	1	1	0	1	2	2	3	1	1	1	7	0	0	1	1	1	1	1	1	0	0	0	1	1	1	1	1	1	1	0	0	0	0	0	0	0	0	0	0	0		4
45	131	1	1	1	1	1	0	1	0	0	3	2	2	2	3	4	0	1	1	0	1	1	1	1	1	1	1	0	0	1	1	1	1	1	1	1	0	0	1	0	0	0	1	0	0	0	0	0	1
45	132	0	0	0	1	1	0	1	0	0	2	3	3	2	2	2	0	1	0	0	1	1	1	1	0	1	1	0	0	1	1	1	1	0	1	1	1	0	0	0	0	0	0	0	0	0	0	0	1
45	133	0	0	0	1	0	0	1	0	0	3	3	3	2	4	3	0	1	0	0	1	1	1	1	1	1	1	0	0	1	1	1	1	1	1	0	0	0	0	0	0	0	0	0	0	0	0	1	1
45	134	1	1	1	1	0	0	1	0	0	3	2	2	0	2	2	1	1	0	0	1	1	1	1	1	1	1	0	1	1	1	1	0	1	1	0	0	0	1	0	0	0	0	0	1	0	0	1	4
45	135	0	0	0	1	1	1	1	0	0	4	3	3	2	3	4	0	1	0	0	1	1	1	1	1	1	1	0	1	0	0	1	0	0	0	0	0	0	0	0	0	0	0	0	0	0	0	1	0
45	136	0	0	0	1	1	0	1	0	0	2	2	2	2	2	2	0	1	0	0	1	1	1	1	1	1	1	0	0	0	1	1	0	0	0	0	0	0	0	0	0	0	0	0	0	0	0	0	0
45	137	0	0	1	1	0	1	1	0	0	3	2	2	2	2	3	0	1	0	0	1	1	1	1	1	1	1	0	0	0	1	1	1	0	0	0	0	0	0	0	0	0	0	0	0	0	0	0	2
45	138	0	0	0	1	1	1	1	0	0	3	2	2	2	1	3	0	1	0	0	1	1	1	1	1	1	1	0	0	0	1	0	1	0	0	0	0	0	0	0	0	0	0	0	0	0	0		3
45	139	1	1	0	1	1	0	1	1	0	2	2	2	2	1	3	0	1	0	0	1	1	1	1	1	1	1	0	0	1	1	1	1	1	1	0	0	0	1	0	1	0	0	0	1	1	0		1
45	140	1	1	1	1	0	0	1	1	0	4	1	1	4	1	4	0	1	0	0	1	1	0	1	1	1	0	0	0	1	1	1	0	1	1	0	0	0	1	1	1	0	0	0	0	0	0		1
58	141	0	0	0	0	1	0	1	1	0	1	1	1	3	2	3	0	7	0	0	1	1	1	1	1	1	0	0	0	1	1	1	1	1	1	0	0	1	0	0	0	1	1	1	1	1	0	0	3
58	142	0	0	0	1	1	0	1	1	0	1	1	1	3	2	3	0	7	0	0	1	1	1	1	1	1	1	0	0	1	0	0	1	1	1	0	0	1	1	0	1	1	1	1	0	1	0	0	0
10	143	0	0	0	1	1	0	1	1	0	1	2	2	4	2	1	0	3	0	0	1	1	0	1	1	1	0	0	0	1	1	1	1	0	0	0	0	0	0	0	0	0	0	0	1	0	0	1	0
10	144	1	1	1	1	1	0	1	0	0	3	3	3	4	4	2	0	3	0	1	1	1	1	1	1	1	1	1	1	1	1	1	1	0	0	0	0	0	1	0	0	0	0	0	0	0	0	1	0
9	145	1	1	1	1	1	0	1	0	0	1	1	1	4	1	1	0	3	0	0	1	1	1	1	1	1	1	1	0	1	1	0	0	0	0	0	0	1	1	1	0	0	0	0	1	1	0		1
9	146	0	0	1	1	0	0	1	1	0	4	2	2	2	3	1	1	3	1	1	1	1	0	1	1	1	1	1	0	1	1	1	1	1	0	0	0	0	1	0	0	0	0	0	0	0	0	0	4
9	147	1	1	1	1	1	0	1	0	0	3	2	2	4	3	1	1	3	0	0	1	1	1	1	1	1	0	0	0	0	1	1	1	1	0	0	0	1	1	0	0	0	0	0	0	0	0	1	4
20	148	0	0	0	1	0	1	1	1	0	1	3	3	1	4	2	1	2	0	1	1	0	1	1	1	1	1	0	0	1	1	1	1	1	0	0	0	0	0	0	0	0	0	0	0	0	0	1	4
20	149	0	0	0	0	0	1	1	1	1	1	2	2	1	4	1	0	2	0	0	1	1	0	1	1	1	0	0	0	1	1	1	1	1	0	0	0	1	1	0	1	0	0	0	0	0	0	1	2
20	150	0	0	2	1	0	0	1	1	0	3	1	1	1	1	1	0	2	0	0	1	1	0	1	1	1	1	0	0	1	1	1	0	0	1	1	0	1	1	0	1	0	0	0	1	0	0		3
20	151	0	0	0	1	1	0	1	1	0	3	2	2	1	2	4	0	2	1	1	1	1	0	1	1	1	1	1	1	1	1	1	1	1	0	0	0	0	0	0	0	0	0	0	0	0	0	1	1
20	152	0	0	0	1	1	1	1	1	0	1	2	2	1	1	1	0	2	0	0	0	1	0	1	1	1	1	1	0	1	1	0	1	0	0	0	0	0	1	0	0	0	0	0	0	0	0		3
20	153	0	0	0	1	1	0	1	1	0	1	2	2	4	3	2	0	2	0	0	0	1	0	1	1	0	1	1	0	1	1	1	1	0	0	1	0	0	0	1	0	0	0	0	0	0	0	0	3
20	154	0	0	1	1	1	0	1	1	0	3	2	2	1	3	2	0	2	0	0	1	1	1	1	1	1	1	0	0	1	1	1	1	0	1	1	0	1	1	1	0	1	0	0	0	0	0	1	2
20	155	0	0	0	1	0	0	1	1	0	4	3	3	1	4	1	1	2	0	0	1	1	1	1	0	0	1	0	1	1	1	1	1	1	1	1	0	0	1	0	0	0	0	0	0	0	0	0	4
20	156	0	0	0	1	1	1	1	0	0	4	2	2	1	2	2	0	2	0	0	0	0	1	1	0	0	1	0	0	1	1	1	1	1	1	0	0	0	0	0	0	0	0	0	0	0	0	0	1
20	157	1	1	1	1	1	0	1	0	0	1	2	2	1	2	4	0	2	0	0	0	1	1	1	1	1	1	0	0	1	1	1	1	1	1	0	0	0	0	1	0	0	0	0	0	1	1	0	0
20	158	0	0	2	1	1	0	1	1	0	3	2	2	1	2	4	1	2	0	0	1	1	1	1	1	1	1	1	0	1	1	1	1	0	1	0	0	1	1	0	1	0	0	0	0	0	0	1	4
20	159	0	0	0	1	1	1	1	0	0	2	2	2	1	1	1	0	2	0	0	1	1	1	1	1	1	1	1	0	1	1	1	1	0	1	0	0	1	1	0	1	0	0	0	0	0	0		3
20	160	0	0	0	1	1	0	1	0	0	3	2	2	1	1	1	1	2	0	0	1	1	0	1	1	1	1	1	0	0	1	0	0	0	1	0	0	1	1	0	1	0	1	0	0	0	0		4
21	161	0	0	0	1	0	0	1	1	0	2	3	3	1	3	2	0	2	1	1	1	1	0	1	1	1	1	1	1	1	1	1	1	0	0	1	0	0	1	0	0	0	0	0	0	0	0	0	3
21	162	1	1	1	1	0	1	1	1	0	3	2	2	0	2	1	0	2	0	0	1	1	0	1	1	0	1	1	1	1	1	1	1	1	1	1	0	0	0	1	0	0	0	0	0	0	0	1	3
21	163	0	0	2	1	0	1	1	1	0	2	1	1	1	1	1	0	2	0	0	1	1	1	1	1	1	1	0	1	1	1	1	1	0	0	0	0	1	0	1	1	0	0	0	0	0	0		2
21	164	0	0	2	1	0	0	1	0	0	2	2	2	1	2	3	0	2	0	0	1	1	1	1	1	1	1	0	1	0	0	0	0	0	0	0	0	0	0	0	0	0	0	0	0	0	0	1	0
21	165	1	1	1	1	0	0	1	0	0	3	1	1	1	1	1	0	2	0	0	0	0	1	1	1	0	1	0	0	0	0	1	1	0	0	0	0	0	0	0	0	0	0	0	0	0	0		2
20	166	0	0	0	1	0	1	1	0	0	1	3	3	1	3	1	1	2	0	0	1	0	1	1	1	1	1	1	0	0	1	1	0	1	0	0	0	0	1	0	0	0	0	0	0	0	0	0	4
20	167	0	0	0	0	0	1	1	1	0	1	2	2	1	4	1	1	2	0	0	1	1	1	1	1	1	1	1	0	0	1	0	0	0	0	0	0	0	1	0	0	0	0	0	1	0	0	1	4
20	168	0	0	0	1	1	0	1	0	0	2	2	2	1	2	4	0	2	0	0	1	0	1	1	1	1	1	0	0	0	1	1	0	1	1	0	0	0	0	0	0	0	0	0	0	0	0	1	3
5	169	0	0	0	1	0	0	1	0	0	4	3	3	2	4	4	1	3	0	0	1	1	1	1	1	1	1	1	1	1	1	1	1	0	1	1	0	1	1	0	0	0	1	0	1	0	0	1	4
20	170	0	0	0	0	0	0	1	0	0	1	3	3	1	3	3	0	2	0	1	1	1	0	1	1	1	0	0	1	1	0	0	0	0	0	0	0	1	1	0	1	0	0	0	1	0	0	1	0
5	171	2	2	2	1	0	0	1	0	0	1	2	2	0	1	3	0	3	0	0	1	1	1	1	1	1	1	0	1	1	1	0	1	0	0	1	0	1	1	1	0	0	0	0	0	0	0		3
5	172	0	0	0	1	1	0	1	0	0	2	4	3	2	3	3	0	3	0	1	1	1	1	1	1	1	1	0	0	1	0	0	0	1	0	0	0	1	1	1	0	1	0	0	1	1	0	1	0
6	173	0	0	0	1	1	1	1	0	0	4	2	2	4	1	2	0	3	0	0	1	1	1	1	1	1	1	1	0	1	0	1	1	0	1	0	0	1	1	0	1	0	1	0	0	0	0		2
6	174	2	2	2	1	1	0	1	0	0	3	2	2	4	2	1	1	3	0	0	1	0	1	1	1	1	0	0	1	1	1	0	1	0	1	0	0	1	1	0	0	0	0	0	0	0	0	0	4
6	176	0	0	0	1	1	0	1	1	0	3	2	2	4	2	1	0	3	0	0	1	1	1	1	1	1	1	0	0	1	1	1	1	0	0	0	0	1	1	1	1	0	0	1	0	0	0	0	2
6	177	1	1	0	1	0	0	1	0	0	1	2	2	4	2	1	0	3	0	0	1	0	1	1	1	1	1	0	0	0	0	0	0	0	0	0	0	0	0	1	0	0	0	0	0	0	0	0	0
21	178	2	2	2	1	0	0	1	0	0	1	1	1	1	1	1	1	2	0	0	1	1	1	1	1	1	0	0	0	0	1	1	1	0	1	0	0	1	0	1	0	0	0	0	0	0	0		4
21	179	0	0	0	1	0	1	2	0	0	1	1	1	1	1	1	0	2	0	0	1	1	1	1	1	1	0	0	0	1	1	1	1	0	1	1	0	1	1	1	1	0	0	0	1	0	0		2
21	180	0	0	1	1	0	1	1	0	0	1	3	3	1	2	1	0	2	0	0	1	1	1	1	1	1	1	0	1	1	0	0	0	0	0	0	0	1	0	0	1	1	0	0	0	0	0	0	0
21	181	0	0	1	1	1	0	1	0	0	4	4	3	1	3	2	0	2	0	0	0	0	0	0	0	0	0	0	0	0	0	0	0	0	0	0	0	0	0	0	0	0	0	0	0	0	0	0	1
1	182	0	0	1	1	0	0	1	1	0	3	2	2	2	2	2	1	3	0	0	1	0	1	1	0	0	0	0	0	1	1	1	1	0	1	0	0	0	0	0	0	0	0	0	0	0	0	1	4
1	183	0	0	1	1	1	0	1	1	1	4	3	3	2	3	4	0	3	0	0	1	0	1	1	0	0	0	0	0	1	1	1	1	1	1	0	0	0	1	0	0	0	0	0	0	0	0	0	3
1	184	1	1	0	1	1	0	1	0	0	2	1	1	2	1	4	1	3	0	0	0	0	0	0	0	0	0	0	0	0	0	0	0	0	0	0	0	0	0	0	0	0	0	0	0	0	0		4
1	185	1	1	1	1	1	1	1	0	0	4	2	2	2	3	2	1	3	1	1	1	0	0	0	0	0	0	0	0	0	0	0	0	0	0	0	0	0	0	0	0	0	0	0	0	0	0	0	4
1	186	1	1	0	1	0	1	1	1	0	4	1	1	2	1	4	0	3	0	0	1	1	1	0	0	0	0	0	0	1	1	1	0	0	1	0	0	0	0	0	0	0	0	0	0	0	0		3
1	187	1	1	1	1	0	0	1	1	0	2	2	2	2	1	1	1	3	0	0	0	0	1	0	0	0	0	0	0	0	0	0	0	0	0	0	0	0	0	0	0	0	0	0	0	0	0		4
1	188	1	1	1	1	0	0	1	1	0	4	2	2	2	2	1	1	3	0	0	0	1	1	0	0	0	1	0	0	1	1	0	0	1	1	0	0	0	0	0	0	0	0	0	0	0	0	0	4
54	189	2	2	2	0	0	1	1	0	0	3	2	2	0	1	3	0	5	0	0	0	0	0	1	1	1	0	0	0	1	0	0	0	0	0	0	0	0	0	0	0	0	0	0	0	0	0		3
5	190	0	0	0	1	0	1	1	0	0	2	2	2	2	1	3	0	3	1	1	1	1	1	0	0	0	1	0	0	0	0	0	0	0	0	0	0	0	0	1	1	0	0	0	0	0	0		0
5	191	0	0	1	1	1	1	1	0	0	2	2	2	2	2	2	1	3	0	0	1	1	1	1	1	1	0	0	0	0	1	1	1	0	0	0	0	0	0	0	0	0	0	0	0	1	0	0	4
5	192	0	0	0	1	1	1	1	1	0	3	2	2	2	2	2	0	3	0	0	1	1	1	1	1	1	1	0	0	1	1	0	1	0	0	1	0	1	1	1	1	0	0	1	0	0	0	0	3
25	193	0	0	0	1	1	1	1	0	0	4	1	1	3	1	1	0	4	0	0	1	0	0	1	1	1	0	0	0	1	0	0	0	0	0	0	0	0	0	0	0	0	0	0	0	0	0		1
30	194	0	0	1	1	1	1	1	0	0	4	2	2	3	1	4	1	4	0	0	1	1	1	1	0	0	1	1	0	1	0	1	0	0	1	0	1	1	1	1	1	0	0	0	0	0	1		4
27	195	1	1	1	1	1	0	1	1	1	2	2	2	1	3	4	1	4	0	0	1	1	1	1	1	1	1	0	0	1	1	1	1	1	0	0	0	1	0	0	0	0	0	0	1	0	1	0	4
27	196	0	0	0	1	1	0	1	1	0	3	3	3	1	4	1	0	4	0	0	1	1	1	1	1	1	0	0	1	1	1	1	1	1	1	1	0	1	1	0	1	0	0	0	0	0	0	0	3
27	198	0	0	0	1	1	0	1	1	0	1	2	2	1	2	2	0	4	0	0	1	1	1	1	1	1	1	0	1	1	1	1	1	1	1	0	0	0	1	0	0	1	0	0	1	0	0	1	3
27	199	1	2	1	1	1	1	1	0	1	2	1	1	1	2	2	1	4	0	0	1	1	1	1	1	1	1	0	1	1	1	1	1	1	1	1	0	1	1	1	0	0	1	1	0	0	0	1	4
2	200	0	0	0	1	0	0	1	0	0	1	2	2	4	4	1	0	3	0	0	1	1	1	1	1	1	0	0	0	0	0	0	0	0	0	0	0	0	0	0	0	0	0	0	0	0	0	0	0
2	201	0	0	0	1	0	1	1	1	0	1	2	2	4	4	2	0	3	0	1	1	1	1	1	1	1	1	0	0	1	1	1	1	0	1	1	0	0	0	0	0	0	0	0	0	0	0	0	3
2	202	0	0	0	1	1	1	1	1	0	3	2	2	4	3	4	1	3	1	0	0	0	0	0	0	0	0	0	0	0	0	0	0	0	0	0	0	0	0	0	0	0	0	0	0	0	0	0	4
2	203	0	0	1	1	1	0	1	0	0	1	1	1	4	1	1	0	3	0	0	1	1	1	1	1	1	1	0	1	1	1	0	1	0	1	0	0	0	1	1	0	0	1	0	1	1	1		1
2	204	0	0	0	1	0	0	1	0	1	3	3	3	4	4	2	0	3	1	1	1	1	1	1	1	1	1	0	1	1	1	1	1	1	0	1	0	0	0	0	0	0	0	0	1	1	0	1	1
3	205	0	0	0	1	1	0	1	0	0	3	3	3	2	2	1	1	3	1	1	1	0	0	1	1	0	0	0	0	1	1	1	1	1	1	0	0	0	1	0	1	0	0	0	0	0	0	0	4
3	206	0	0	2	1	0	0	1	0	1	2	3	3	4	3	3	1	3	1	0	1	1	0	1	1	1	1	1	0	1	1	1	0	0	0	0	0	0	1	0	0	0	0	0	0	0	0	1	4
3	207	0	0	0	1	0	1	1	0	0	1	2	2	4	1	2	0	3	0	0	1	0	0	1	1	0	0	0	0	0	0	1	0	1	1	0	0	0	1	0	0	0	0	0	1	1	1		3
3	208	0	0	1	1	0	0	1	0	0	2	1	1	4	1	1	0	3	0	0	0	1	1	0	1	1	0	0	0	0	0	0	0	0	0	0	0	0	0	0	0	0	0	0	0	0	0		1
1	209	0	0	1	1	1	1	1	1	0	4	2	2	2	2	1	1	3	1	1	0	0	1	0	1	0	0	0	1	0	1	1	1	1	1	0	0	0	1	0	1	0	0	0	0	0	0	0	4
1	210	1	1	1	1	1	1	1	1	0	2	2	2	2	1	2	1	3	0	0	1	0	1	0	0	0	0	0	1	1	1	1	1	1	1	1	0	1	1	0	1	0	0	0	0	0	0		4
1	211	0	0	1	1	0	0	1	0	1	4	2	2	2	2	2	1	3	0	0	0	0	1	0	0	0	0	0	1	1	0	0	0	0	0	0	0	0	0	0	0	0	0	0	0	0	0	0	4
1	212	0	0	1	1	0	0	1	0	0	3	2	2	2	2	2	1	3	1	1	1	0	1	1	1	1	1	0	1	1	1	1	1	0	1	0	0	0	0	0	0	0	0	0	0	1	0	0	4
1	213	0	1	2	1	1	1	1	0	1	2	3	3	2	2	2	1	3	0	0	1	0	1	1	1	1	0	0	1	1	1	1	0	1	0	0	0	1	1	0	0	0	0	0	0	1	1	0	4
57	214	0	0	0	1	1	0	1	0	0	2	3	3	4	3	4	1	5	0	0	1	1	1	1	1	1	1	0	1	1	0	0	0	1	1	0	0	0	1	1	1	0	0	0	0	0	0	1	4
57	215	0	0	0	1	1	0	1	1	0	3	3	3	4	3	4	0	5	1	1	1	1	0	1	1	0	1	1	0	1	1	1	1	1	0	1	0	0	1	0	0	0	0	0	0	0	0	0	3
56	216	1	1	1	0	1	1	1	0	1	4	2	2	0	3	4	1	5	0	0	1	0	0	1	0	0	0	0	0	1	0	0	1	0	0	1	0	0	1	1	0	0	0	0	0	0	0	0	4
56	217	1	1	1	1	1	1	1	1	0	4	1	1	4	1	2	1	5	0	0	1	1	0	1	0	0	1	1	0	1	1	0	1	1	1	0	0	1	1	0	0	0	0	0	0	0	0		4
56	218	1	1	2	1	1	0	1	1	1	4	2	2	4	1	3	0	5	0	0	1	1	1	1	1	1	0	0	0	1	1	0	1	0	1	0	0	1	1	0	1	0	0	0	0	0	0		3
56	219	0	0	0	1	0	1	1	0	0	2	2	2	4	2	4	1	5	0	0	1	1	1	1	1	1	1	0	0	1	0	1	1	0	1	1	0	1	1	0	0	0	0	0	0	0	0	1	4
56	220	1	1	1	1	1	0	1	0	0	4	1	1	4	1	2	1	5	0	0	1	0	0	0	0	0	1	1	0	1	1	1	1	0	0	0	0	0	1	0	0	0	0	0	0	0	0		4
57	221	0	0	1	1	1	1	1	1	0	2	1	1	4	1	1	1	5	0	0	1	1	1	1	1	0	1	1	0	1	1	1	0	1	0	0	0	0	0	0	0	0	0	0	0	0	0		4
57	222	1	1	2	1	1	1	1	0	0	3	1	1	4	1	4	1	5	0	0	1	1	1	1	1	1	1	0	0	1	1	0	1	0	1	0	0	1	1	0	0	0	1	0	0	0	0		4
52	223	0	0	0	1	1	1	1	0	0	1	1	1	4	1	1	0	5	0	0	1	0	1	1	0	0	0	0	0	1	1	1	0	0	0	0	0	1	0	0	0	0	1	1	0	0	0		0
52	224	0	0	0	1	1	1	1	0	0	3	2	2	4	2	1	0	5	0	0	1	0	1	0	0	0	1	0	0	1	0	1	0	0	1	0	0	1	1	0	1	1	1	1	0	0	0	0	0
50	225	0	0	0	1	0	1	1	0	0	3	2	2	3	3	3	0	5	0	0	1	1	0	1	1	0	0	0	0	0	0	1	0	0	0	0	0	0	0	0	0	0	0	0	1	0	0	0	0
50	227	0	0	0	1	1	1	1	0	0	1	1	1	3	1	1	0	5	0	0	1	1	1	1	1	1	1	0	0	1	1	0	0	1	0	0	0	0	1	1	1	0	1	1	0	0	0		0
50	228	0	0	0	1	1	0	1	0	0	2	2	2	3	2	3	0	5	0	0	1	0	0	0	0	0	0	0	0	1	1	1	1	1	0	0	0	0	0	0	0	0	0	0	1	1	0	0	0
51	229	0	1	2	0	0	0	1	0	0	4	1	1	4	1	3	0	5	0	0	1	1	1	0	1	0	0	0	0	0	1	1	1	0	0	0	0	0	0	1	0	0	1	0	0	0	0		1
51	230	0	0	0	1	1	0	1	0	0	4	2	2	4	2	2	0	5	0	0	1	0	1	0	0	0	0	0	0	1	1	1	0	0	1	0	0	0	1	0	0	0	0	0	0	0	0	0	3
51	231	0	0	0	1	1	0	1	0	1	2	4	3	4	2	3	0	5	0	0	1	1	1	1	1	1	0	0	1	1	1	1	1	1	1	0	0	0	1	1	1	1	1	1	1	1	0	1	2
51	232	0	0	1	1	1	1	1	0	0	2	1	1	4	1	2	1	5	0	0	1	1	1	1	1	1	0	0	0	1	1	1	1	1	1	1	0	0	1	1	1	0	0	0	0	0	0		4
51	233	0	0	1	1	0	1	1	0	0	1	2	2	4	1	1	0	5	0	0	1	1	0	1	1	1	0	0	0	1	1	1	0	1	1	1	0	0	0	0	0	0	0	0	1	0	0		1
53	234	0	0	1	1	0	1	1	1	1	2	4	3	3	4	3	0	5	0	0	1	1	1	1	1	1	1	1	1	1	1	0	0	0	1	0	0	1	1	0	1	0	0	0	0	0	0	1	3
53	235	0	0	1	1	1	0	1	0	0	1	2	2	4	1	4	0	5	0	0	1	0	1	1	1	1	1	1	0	0	0	1	1	0	0	0	0	0	1	1	1	0	0	0	1	0	0		0
53	236	0	0	1	1	1	1	1	1	0	4	4	3	4	1	3	0	5	0	0	1	1	1	1	1	0	1	0	0	1	1	1	1	1	1	0	0	0	1	0	0	0	0	0	0	0	0		3
53	237	0	0	0	1	1	0	1	0	0	3	4	3	4	3	4	0	5	1	1	0	0	0	0	0	0	0	0	0	0	0	0	0	0	0	0	0	0	0	0	0	0	0	0	0	0	0	0	0
55	238	0	0	1	1	0	0	1	0	0	2	4	3	4	4	2	0	5	0	0	1	1	0	0	0	0	0	0	0	1	1	1	0	0	0	0	0	1	0	0	1	0	0	0	0	0	0	1	2
55	239	2	2	2	0	0	0	1	0	1	4	2	2	4	1	3	0	5	0	0	0	0	1	0	1	0	1	1	0	0	1	0	1	0	0	0	0	0	0	0	0	0	0	0	0	0	0		3
55	240	0	0	0	1	1	1	1	1	0	1	2	2	4	3	1	0	5	0	0	1	1	0	1	1	0	0	1	0	1	0	0	0	0	1	0	0	0	0	1	0	0	0	0	0	0	0	0	2
55	241	0	0	0	1	0	1	1	0	0	2	3	3	4	3	3	1	5	1	1	1	1	1	1	1	0	1	0	0	1	1	1	1	0	0	0	0	0	0	0	0	0	0	0	0	0	0	0	4
55	242	0	0	1	1	1	1	1	0	0	2	1	1	4	1	2	1	5	0	0	1	1	1	1	1	0	1	0	0	1	1	1	0	1	1	0	0	0	1	1	0	0	0	0	0	0	0		4
55	243	1	1	2	0	0	0	1	0	0	4	2	2	4	2	2	1	5	0	0	0	0	0	0	0	0	0	0	0	0	1	1	1	0	0	0	0	0	0	0	0	0	0	0	0	0	0	0	4
55	244	0	0	0	1	0	1	1	0	0	3	4	3	4	3	2	0	5	1	0	0	1	1	1	1	1	1	0	0	0	0	0	0	0	0	0	0	0	0	0	0	0	0	0	0	0	0	0	0
55	245	0	0	1	1	0	0	1	0	0	3	3	3	4	2	2	0	5	0	0	0	0	0	1	1	1	0	0	0	0	0	0	0	0	0	0	0	0	0	0	0	0	0	0	0	0	0	0	0
54	246	0	0	0	1	0	1	1	0	0	1	1	1	3	1	4	1	5	0	0	1	0	1	0	0	0	1	0	0	0	1	1	1	0	0	0	0	0	0	0	0	0	0	0	0	0	0		4
54	247	0	0	0	1	1	0	1	0	1	2	4	3	3	2	1	1	5	0	0	1	0	1	0	0	0	1	0	0	1	1	1	1	0	0	0	0	0	0	0	0	0	0	0	0	0	0	0	4
54	248	1	1	1	1	1	1	1	1	0	4	1	1	3	1	2	1	5	0	0	1	1	1	1	1	1	0	0	0	1	1	1	1	1	1	0	0	0	0	1	0	0	0	0	0	0	0		4
54	249	0	0	1	1	0	1	1	0	0	4	3	3	3	3	1	1	5	1	1	0	0	0	0	0	0	0	0	0	0	0	0	0	0	0	0	0	0	0	0	0	0	0	0	0	0	0	0	4
54	250	1	1	2	1	0	0	1	1	0	4	1	1	3	1	1	1	5	0	0	1	0	0	0	0	0	0	0	0	0	0	0	0	0	0	0	0	0	0	0	0	0	0	0	0	0	0		4
46	251	0	0	0	1	0	0	1	0	0	1	2	2	2	2	1	0	1	0	0	1	1	1	1	1	1	1	0	0	0	1	0	0	0	0	0	0	0	0	0	0	0	0	0	1	0	0	0	0
46	252	0	0	0	1	0	1	1	1	0	2	2	2	2	1	1	0	1	0	0	1	1	1	1	1	1	1	0	0	0	0	0	0	0	0	0	0	0	0	0	0	0	0	0	0	0	0		0
49	253	0	0	0	1	0	0	1	0	0	4	3	3	2	3	2	0	1	0	0	1	1	1	1	1	1	1	0	1	1	1	1	1	1	1	1	0	0	0	0	0	1	0	0	1	0	0	1	0
48	254	1	0	1	1	0	0	1	1	1	4	2	2	2	3	4	0	1	0	0	1	1	1	1	1	1	1	1	1	1	1	1	1	1	1	1	0	0	0	0	0	1	0	0	1	1	1	1	1
49	255	0	0	1	1	1	0	1	0	0	2	2	2	2	2	1	0	1	0	0	1	1	1	1	1	1	0	0	1	1	1	1	1	0	0	1	0	0	0	0	1	0	0	0	1	0	0	1	2
49	257	0	0	0	1	1	0	1	1	0	2	2	2	2	3	3	0	1	0	0	1	1	1	1	1	1	0	0	0	0	1	1	1	1	0	0	0	0	1	1	1	1	0	0	1	1	1	1	0
46	258	1	1	0	1	1	1	1	1	0	2	2	2	2	3	3	0	1	0	0	1	1	1	1	1	1	0	0	0	1	1	1	1	1	1	0	0	0	1	1	1	0	0	0	0	0	0	1	1
46	259	1	1	0	1	1	1	1	1	0	2	2	2	2	3	1	0	1	0	0	1	1	1	1	1	1	0	0	0	1	1	1	0	1	1	0	0	0	1	0	0	0	0	0	0	0	0	0	3
49	260	0	0	0	1	1	0	1	0	0	2	1	1	2	1	2	0	1	0	0	1	1	1	1	1	1	1	0	0	0	0	0	0	0	0	0	0	0	0	0	1	0	0	0	1	0	0		0
46	261	0	0	0	1	1	1	1	0	0	2	2	2	2	2	1	0	1	0	0	1	1	1	1	1	1	1	0	0	0	0	0	0	0	0	0	0	0	0	0	0	0	0	0	0	0	0	0	0
46	262	0	0	0	1	1	0	1	0	0	4	2	2	2	1	4	0	1	0	0	1	1	1	1	1	1	1	0	1	0	0	0	0	0	0	0	0	0	0	0	0	0	0	0	1	0	0		0
51	263	0	0	0	1	1	0	3	0	0	3	3	3	4	3	4	0	5	0	1	1	1	1	1	1	1	1	0	0	1	1	1	0	1	1	0	0	1	1	1	1	0	0	0	1	1	0	0	0
19	264	2	1	2	1	0	0	1	0	0	4	2	2	0	2	2	0	2	0	0	1	0	0	1	0	0	0	0	0	0	0	0	0	0	0	0	0	1	1	0	0	0	0	0	0	0	0	0	3
19	265	1	1	1	1	0	0	1	1	0	2	2	2	0	2	1	1	2	0	0	0	0	1	1	1	1	0	0	0	1	1	1	1	1	0	1	0	1	0	0	0	0	0	0	0	1	1	0	4
19	266	1	1	0	1	1	1	1	0	0	3	3	3	0	3	2	0	2	0	0	0	0	0	1	0	1	0	0	0	0	0	1	0	0	1	0	0	1	0	0	1	0	0	0	0	1	1	0	2
26	267	0	0	0	1	1	1	1	1	0	3	3	3	3	4	3	0	4	0	0	1	0	1	1	1	1	1	1	1	1	1	1	0	0	1	0	1	1	1	1	1	0	0	0	0	1	0	1	0
16	268	1	1	1	0	0	0	1	0	0	4	2	2	0	2	2	1	2	0	0	1	1	0	1	1	1	0	0	0	0	1	1	1	0	0	0	0	1	1	0	1	0	0	0	0	0	0	0	4
17	269	1	1	1	1	0	0	1	0	0	4	1	1	1	1	2	1	2	0	0	1	1	0	1	1	1	0	0	0	0	0	0	0	0	0	0	0	1	1	1	1	0	0	0	0	0	0		4
16	270	2	2	2	1	1	1	1	0	1	1	2	2	1	1	1	1	2	0	0	1	1	1	1	1	1	1	1	1	1	0	0	0	0	0	0	0	1	0	0	1	0	0	0	0	0	0		4
16	271	1	1	1	1	0	0	1	0	0	2	2	2	0	1	4	1	2	0	0	1	1	1	1	1	1	1	1	1	1	0	0	0	0	0	0	0	1	0	0	1	0	0	0	0	0	0		4
16	272	2	2	2	1	1	1	1	0	1	3	2	2	1	1	2	1	2	0	0	1	0	1	0	1	0	1	1	0	0	1	0	1	0	0	0	0	1	1	0	0	0	0	0	0	0	0		4
16	273	0	1	1	1	0	1	1	1	0	2	2	2	0	2	1	1	2	0	0	0	0	1	0	1	0	1	0	0	0	0	0	1	0	0	0	0	0	1	0	0	0	0	0	0	0	0	0	4
16	274	1	1	0	1	0	1	1	0	1	1	2	2	0	2	2	1	2	0	0	1	0	1	0	1	0	1	0	0	0	0	0	0	0	0	0	0	0	1	0	0	0	0	0	0	0	0	1	4
16	275	1	1	2	1	0	1	1	1	0	2	2	2	1	1	1	0	2	0	0	1	0	1	0	1	0	1	1	0	0	0	0	0	0	0	0	0	0	1	0	0	0	0	0	0	0	0		2
16	276	0	0	2	1	1	1	1	0	0	1	1	1	1	1	1	1	2	0	0	1	1	1	1	1	1	1	1	0	1	0	0	0	0	1	0	0	0	1	1	1	0	0	0	0	0	1		4
16	277	0	0	2	1	1	1	1	0	0	1	2	2	1	1	4	0	2	0	0	1	1	1	1	1	1	1	1	0	1	1	1	0	0	1	1	0	0	1	1	1	0	1	0	0	0	1		3
17	278	0	1	1	1	1	0	1	0	0	1	3	3	1	2	4	1	2	0	0	1	1	1	1	1	1	1	1	0	1	1	0	0	0	1	0	0	1	1	0	1	0	0	0	0	0	0	0	4
17	279	0	0	0	1	0	0	1	1	0	3	2	2	1	1	4	1	2	0	0	1	1	1	1	1	1	1	1	0	1	1	1	1	1	1	1	0	1	1	1	1	0	1	0	0	0	0		4
16	281	0	0	0	1	1	1	1	0	0	1	2	2	1	1	2	1	2	0	0	0	1	1	0	1	0	0	0	0	1	1	0	1	0	0	1	0	0	1	1	0	0	0	0	0	0	0		4
17	282	0	0	2	1	1	0	2	1	0	1	3	3	1	3	2	0	2	0	0	0	1	1	1	1	0	0	0	0	1	1	1	1	0	0	1	0	0	0	1	0	0	0	0	0	0	0	0	1
17	283	1	1	0	1	1	1	1	1	0	1	1	1	1	1	4	1	2	0	0	1	1	1	1	1	0	1	0	1	1	1	0	1	0	1	0	0	0	0	0	0	0	0	0	0	0	0		4
16	284	2	2	2	1	1	0	1	0	0	3	3	3	0	3	3	1	2	0	0	0	0	0	1	0	1	0	0	0	1	0	0	0	0	1	0	0	0	0	0	0	0	0	0	0	0	0	0	4
16	285	2	2	2	1	0	0	1	0	0	3	2	2	0	2	2	1	2	0	0	0	0	1	1	1	1	1	0	0	1	0	0	0	0	0	0	0	0	0	0	0	0	0	0	0	0	0	0	4
16	286	0	0	1	0	1	1	1	0	0	3	2	2	1	3	2	0	2	0	0	1	1	1	1	1	1	1	0	1	1	1	0	0	0	0	0	0	1	1	1	1	0	0	0	0	0	0	0	3
16	287	0	0	0	1	1	1	1	0	0	3	1	1	1	3	1	0	2	0	0	0	1	1	0	1	1	0	0	1	0	0	0	0	0	0	0	0	0	0	1	1	1	0	0	0	0	0	0	0
28	288	1	1	2	1	0	1	1	1	0	2	2	2	1	2	3	0	4	1	1	1	1	1	1	1	1	1	0	0	1	0	1	1	0	1	0	0	1	1	1	0	0	0	0	0	0	1	0	0
28	289	0	0	0	1	0	1	1	0	0	3	3	3	1	4	1	0	4	0	0	1	1	1	1	1	1	1	1	1	1	1	1	1	1	1	1	0	0	0	0	0	0	0	0	1	0	0	1	0
31	290	0	0	0	1	1	1	1	1	0	3	2	2	3	1	3	0	4	0	0	1	1	1	1	1	0	1	0	0	0	1	1	1	0	0	0	0	1	1	1	0	0	0	0	0	0	0		3
31	291	0	0	0	1	1	1	1	0	0	4	4	3	3	4	3	0	4	0	0	0	1	1	1	1	1	1	0	1	1	1	0	0	0	0	0	0	0	0	0	0	0	0	0	0	0	0	0	0
28	292	0	0	0	1	0	1	1	1	0	3	2	2	1	3	2	1	4	0	0	1	1	1	1	1	1	0	0	0	1	1	0	1	1	1	1	0	1	0	1	1	0	0	0	0	0	0	0	4
31	293	0	0	0	1	1	0	1	1	0	3	3	3	3	3	3	0	4	1	1	1	1	1	1	1	1	1	0	0	1	1	1	1	0	0	0	0	1	1	0	0	0	1	1	1	1	0	0	2
31	294	0	0	0	1	1	0	1	0	0	3	2	2	3	3	1	1	4	0	0	1	1	1	1	1	1	0	0	0	0	0	0	0	0	0	0	0	1	0	0	0	0	0	0	0	0	0	0	4
31	295	0	0	1	1	1	1	1	0	0	2	2	2	3	3	3	0	4	0	0	1	1	1	1	1	1	1	1	1	1	1	1	1	0	1	0	0	0	0	0	0	0	0	0	0	0	0	1	2
28	296	1	1	1	1	0	0	1	1	1	1	3	3	1	3	4	0	4	0	1	0	1	1	1	1	1	1	0	0	1	1	1	1	1	0	1	0	0	0	0	0	1	0	0	0	0	0	1	3
28	297	0	0	0	1	1	1	1	1	0	1	3	3	1	2	2	0	4	0	0	1	1	1	1	1	1	1	0	0	0	1	1	1	1	0	0	0	1	1	1	0	0	0	0	0	0	0	0	2
24	298	0	0	2	1	1	0	1	1	1	4	3	3	3	3	2	0	4	0	0	1	0	0	1	0	0	0	0	0	1	1	1	1	0	1	0	0	0	1	0	0	0	0	0	0	0	0	0	2
24	299	0	0	0	1	1	1	1	0	0	3	3	3	3	3	1	0	4	0	0	1	0	0	1	0	0	0	0	0	0	0	0	0	0	0	0	0	0	0	0	0	0	0	0	0	0	0	0	3
24	300	1	2	2	1	1	1	1	0	0	4	1	1	3	1	2	0	4	0	0	1	0	0	1	0	0	0	0	0	1	1	1	1	1	0	0	0	1	0	0	0	0	0	0	0	0	0		2
24	301	0	0	1	1	1	0	1	0	0	2	4	3	3	3	1	0	4	0	1	1	0	0	0	0	0	0	0	0	0	0	0	0	0	0	0	0	0	0	0	0	0	0	0	0	0	0	0	0
24	302	0	0	1	1	1	0	1	1	0	4	4	3	3	3	2	0	4	0	0	1	1	0	1	0	1	0	0	1	0	1	0	0	0	1	0	0	1	0	0	0	0	0	0	0	0	0	0	2
24	303	1	1	1	1	1	1	1	0	0	3	2	2	3	1	4	1	4	0	0	1	0	0	1	0	0	0	0	0	0	1	1	0	0	1	0	0	0	1	0	0	0	0	0	0	1	0		4
24	304	1	1	1	1	0	0	1	0	0	4	2	2	3	3	4	1	4	0	0	0	0	1	0	0	0	0	0	0	0	0	0	0	0	0	0	0	0	0	0	0	0	0	0	0	0	0	0	4
24	305	0	0	0	1	1	0	1	0	0	2	3	3	3	3	2	0	4	0	1	1	0	0	1	0	0	0	0	0	0	0	0	0	0	0	0	0	0	0	0	0	0	0	0	1	0	0	1	0
24	306	0	0	1	0	1	0	1	1	0	1	1	1	3	1	2	0	4	0	0	1	1	1	1	1	1	1	0	1	1	1	1	1	1	1	0	1	0	1	0	0	0	0	0	1	0	0		3
24	307	0	0	2	1	1	1	1	0	0	3	1	1	0	1	1	0	4	0	0	1	1	1	1	1	1	0	0	0	1	0	0	0	0	1	0	0	0	1	0	0	1	0	1	0	0	0		2
15	308	1	1	1	1	0	0	1	0	0	2	2	2	4	2	3	0	2	0	0	1	1	1	1	1	1	1	0	0	1	0	0	0	0	0	0	0	0	0	1	0	0	0	0	0	0	0	1	2
15	309	0	0	0	1	1	0	1	0	0	1	2	2	4	1	3	0	2	0	0	0	0	1	0	0	0	0	0	0	0	0	1	0	0	1	1	0	0	0	0	0	0	0	0	0	0	0		2
15	310	1	1	2	0	0	1	1	0	0	4	3	3	0	1	3	1	2	0	0	0	1	1	1	1	1	0	0	0	1	0	0	0	0	0	0	0	0	0	0	0	0	0	0	0	0	0		4
15	311	0	0	1	1	1	0	1	0	0	4	2	2	4	1	2	0	2	0	0	0	0	1	0	0	0	0	0	0	0	0	0	0	0	1	0	0	0	0	0	0	0	0	0	0	0	0		1
15	312	0	0	1	0	0	0	1	0	0	2	3	3	4	1	1	0	2	0	0	1	1	0	1	0	1	0	0	0	1	1	1	0	1	1	0	0	0	0	0	0	1	0	0	1	1	1		0
15	313	0	0	1	0	0	1	1	1	0	2	1	1	4	1	1	0	2	0	0	0	0	0	1	0	0	0	0	0	1	1	1	1	0	1	0	0	0	0	0	0	0	0	0	0	1	0		2
15	314	0	0	1	1	0	1	1	0	0	1	2	2	4	2	1	0	2	0	0	1	1	0	1	0	0	0	0	0	1	1	1	1	1	0	0	0	0	0	0	0	0	0	0	0	0	0	0	0
15	315	0	0	1	1	1	1	1	0	0	4	3	3	4	3	1	0	2	0	0	1	1	1	1	1	1	0	0	1	1	1	1	1	0	1	0	0	0	1	0	0	0	0	0	0	0	0	0	2
15	316	1	0	0	1	0	1	1	0	0	4	3	3	4	2	2	1	2	1	1	1	0	1	1	1	1	1	0	1	0	0	0	0	0	0	0	0	0	0	0	0	0	0	0	0	0	0	0	4
15	317	0	0	0	1	1	0	1	0	0	3	3	3	4	2	1	1	2	0	0	1	1	0	1	0	0	1	1	0	0	1	1	1	0	0	0	0	0	1	0	0	0	0	0	0	0	0	0	4
15	318	0	0	0	1	0	1	1	0	0	3	3	3	4	2	4	0	2	0	0	0	0	0	1	0	0	1	0	0	1	1	0	0	0	0	1	0	0	0	0	0	0	0	0	0	0	0	0	0
11	319	0	0	1	1	1	0	1	1	0	4	3	3	4	3	1	0	3	0	1	1	1	1	1	1	1	1	1	1	1	1	1	1	1	1	1	1	1	1	1	0	0	0	0	0	0	0	0	3
11	320	1	1	1	1	1	1	1	1	0	4	1	1	4	1	1	0	3	0	0	1	1	1	1	1	1	1	1	1	1	1	1	1	1	0	1	0	1	1	1	1	0	0	0	0	0	0		1
11	321	0	1	1	1	1	1	1	0	0	4	1	1	4	1	2	1	3	0	1	0	1	1	1	1	1	0	0	0	0	1	1	1	1	0	0	0	0	1	0	0	0	0	0	0	0	0		4
11	322	0	0	0	1	1	1	1	0	0	4	2	2	4	3	3	0	3	1	0	1	1	0	1	1	1	0	0	0	0	1	1	1	1	1	0	0	1	1	0	0	0	0	0	0	0	0	1	3
8	323	1	1	1	1	0	1	1	0	0	1	2	2	0	2	3	1	3	0	0	1	0	1	1	1	0	0	0	1	0	0	0	0	0	0	0	0	1	0	0	0	0	0	0	0	0	0	0	4
8	324	0	0	0	1	1	1	1	0	0	1	3	3	4	2	2	1	3	0	0	1	0	0	1	0	0	0	0	0	0	0	0	0	0	0	0	0	1	1	0	0	0	0	0	0	0	0	0	4
18	325	1	1	2	1	0	1	1	0	0	4	3	3	0	3	2	1	2	0	0	1	0	0	0	0	0	0	0	0	0	0	0	0	0	0	0	0	0	0	0	0	1	0	0	0	1	1	0	4
22	327	0	0	1	1	1	0	1	0	0	3	1	1	1	1	1	1	2	0	0	1	1	1	1	1	1	1	0	0	1	1	0	0	0	0	0	0	0	0	0	0	0	0	0	1	1	1		4
18	328	0	0	0	1	1	1	1	0	1	1	3	3	1	2	3	0	2	1	1	1	1	1	1	1	1	1	1	1	1	0	0	0	0	0	0	0	1	1	0	1	0	0	0	0	0	0	1	0
18	329	0	0	0	1	1	1	1	0	0	1	3	3	1	3	3	0	2	0	1	1	1	0	0	0	0	0	0	0	1	0	0	0	0	0	0	0	1	0	0	1	0	1	0	0	0	0	1	0
18	330	1	1	2	1	0	0	1	0	1	4	3	3	0	2	3	1	2	0	0	0	0	1	1	1	1	1	1	1	0	0	1	1	0	0	0	0	1	0	0	1	0	0	0	0	0	0	0	4
22	331	0	0	0	1	1	0	1	0	0	1	1	1	1	1	1	0	2	0	0	1	1	1	1	1	1	0	0	1	0	0	0	0	0	0	0	0	1	0	0	1	0	0	0	0	0	0		1
22	332	2	0	0	1	0	0	1	0	0	4	1	1	1	1	1	0	2	0	0	0	0	0	0	0	0	0	0	0	0	1	0	1	0	0	0	0	0	0	0	0	0	0	0	1	0	0		0
22	333	0	0	2	1	0	1	1	0	0	4	2	2	1	1	1	0	2	0	0	0	0	1	0	0	0	1	0	0	0	0	0	0	0	0	0	0	0	0	0	0	0	0	0	0	0	0		2
18	334	0	0	2	1	0	0	1	0	1	1	2	2	4	2	3	1	2	0	0	1	0	1	1	1	1	1	0	0	0	1	0	1	0	0	0	0	0	1	0	0	0	0	0	0	0	0	0	4
18	335	0	0	0	1	0	0	1	0	0	3	2	2	1	2	4	1	2	0	0	1	0	1	1	1	0	1	0	0	0	1	1	1	0	0	0	0	0	1	0	0	0	0	0	0	0	0	1	4
18	336	0	0	1	1	1	1	1	1	0	1	2	2	1	2	3	1	2	0	0	1	1	0	1	1	1	1	1	0	1	1	1	1	0	0	1	0	0	0	0	0	0	0	0	0	0	0	0	4
18	337	0	0	1	1	0	1	1	1	0	3	2	2	1	1	4	0	2	0	0	0	1	0	1	1	1	1	0	0	0	1	1	1	0	0	1	0	0	0	1	0	0	0	0	0	0	0		3
18	338	0	0	0	1	0	0	1	0	0	3	2	2	1	2	1	0	2	0	0	1	1	1	1	1	1	1	0	0	1	0	1	1	0	0	0	0	0	1	0	0	0	0	0	0	0	0	0	2
22	339	0	0	0	1	1	1	1	0	0	2	2	2	1	2	2	0	2	1	1	1	1	1	1	1	1	1	1	1	0	1	1	1	0	0	1	0	1	0	1	1	1	1	0	0	0	0	1	0
18	340	0	0	0	0	1	1	3	0	0	4	1	1	1	2	4	0	2	0	0	1	1	1	1	1	0	1	0	1	0	0	0	0	0	0	0	0	1	1	1	1	1	0	1	1	1	0	0	2
12	341	1	1	1	1	0	1	1	0	0	4	2	2	1	1	1	0	6	0	0	1	1	1	1	1	1	0	0	0	0	0	0	0	0	0	0	0	0	0	0	0	0	0	0	0	0	0		2
8	342	1	1	2	1	1	1	1	0	0	1	1	1	4	1	1	1	3	0	0	1	0	1	1	0	0	0	0	0	0	0	0	0	0	0	0	0	1	1	0	0	0	0	0	0	0	0		4
13	343	2	1	1	1	0	0	1	1	0	2	2	2	0	2	3	1	6	0	0	0	1	1	1	1	1	1	0	0	0	0	0	0	0	0	0	0	0	0	0	0	0	0	0	0	0	0	0	4
13	344	1	1	2	1	1	0	1	1	0	4	2	2	0	2	1	0	6	0	0	1	1	1	1	1	1	0	0	0	0	1	1	1	0	1	1	0	0	0	0	0	0	0	0	0	0	0	0	2
13	345	2	2	2	1	0	1	1	0	0	2	3	3	0	1	3	0	6	0	0	0	1	1	0	1	1	0	0	0	0	1	0	0	0	1	0	0	0	0	0	0	0	0	0	0	0	0		3
13	346	0	0	2	1	1	1	1	1	0	2	2	2	1	4	4	0	6	0	0	1	1	1	1	1	1	0	0	0	1	1	1	0	1	0	1	0	0	1	1	1	0	0	0	1	1	1	1	1
13	347	0	0	0	1	0	0	1	0	0	1	4	3	1	3	1	0	6	0	0	1	1	1	1	1	1	0	0	0	0	1	0	0	0	0	0	0	0	0	0	0	0	0	0	0	0	0	0	0
13	348	1	0	0	1	0	0	1	0	0	4	2	2	1	3	3	0	6	0	0	0	1	1	1	1	1	0	0	0	1	0	1	0	1	0	0	0	0	1	0	0	0	0	0	0	0	0	1	3
13	349	0	0	0	1	0	0	1	0	0	1	3	3	1	4	2	0	6	0	0	1	1	1	1	1	1	0	0	0	1	1	1	0	1	0	0	0	0	1	0	1	0	0	0	1	1	1	1	0
13	350	0	0	1	1	0	0	1	1	0	1	2	2	1	1	3	0	6	0	0	1	1	1	1	1	1	0	0	0	1	1	1	1	0	1	0	0	0	1	1	1	0	0	0	0	0	0		3
13	351	0	0	2	1	0	1	1	1	1	4	2	2	1	2	1	1	6	0	0	0	1	1	1	1	1	1	0	0	1	0	0	0	0	0	0	0	1	0	0	0	0	0	0	0	0	0	0	4
13	352	0	0	0	1	0	0	1	1	0	2	3	3	1	3	4	0	6	0	0	1	1	1	1	1	1	1	0	0	1	1	1	0	0	1	0	0	1	1	0	0	0	0	0	0	0	0	0	1
12	353	0	0	1	1	0	1	1	0	0	1	2	2	1	1	1	0	6	0	0	1	1	1	1	1	1	1	0	1	1	1	1	1	0	1	0	0	0	1	0	0	0	0	0	0	0	0		3
13	354	1	1	1	1	0	1	1	0	1	3	2	2	4	2	2	1	6	0	0	1	1	1	1	1	1	1	0	1	1	0	0	0	0	1	0	0	0	1	0	0	1	0	0	1	1	1	0	4
13	355	0	0	1	1	0	1	1	0	0	3	2	2	1	1	4	0	6	0	0	1	1	1	1	1	1	0	0	1	1	1	1	1	0	1	0	0	0	0	0	0	0	0	0	0	0	0		0
13	356	2	2	2	0	0	1	1	0	1	4	2	2	0	2	1	1	6	1	1	0	1	1	1	1	1	1	0	0	1	1	1	1	1	1	1	0	0	1	1	1	1	0	0	1	1	1	1	4
13	357	0	0	1	1	0	0	1	0	1	1	2	2	1	2	2	0	6	0	0	1	1	1	1	1	1	1	0	1	1	1	1	1	0	1	1	0	0	0	0	0	1	0	0	1	0	0	1	0
12	358	0	0	2	1	0	0	1	0	0	4	2	2	1	1	1	0	6	0	0	1	1	1	1	1	1	1	0	1	1	0	0	0	0	0	1	0	0	1	0	0	1	0	0	0	0	0		1
12	359	0	0	1	1	1	1	1	0	1	2	2	2	1	1	1	0	6	1	1	1	1	1	1	1	1	1	0	0	1	1	1	1	1	1	0	0	1	0	0	0	0	1	0	0	1	0		2
13	360	0	0	1	1	0	1	1	1	0	2	3	3	1	2	4	0	6	1	0	1	1	1	1	1	1	1	0	1	1	1	0	0	1	1	1	0	0	0	0	0	1	0	0	1	0	1	0	1
13	361	0	0	2	1	1	1	1	0	0	2	1	1	1	1	3	0	6	0	0	1	1	1	1	1	1	1	0	0	1	1	1	1	1	1	0	0	1	1	0	0	0	1	0	0	1	1		3
13	362	0	1	1	1	1	1	1	0	0	2	2	2	1	2	2	0	6	0	0	1	1	1	1	1	1	1	0	0	1	1	1	1	1	0	1	0	0	0	0	0	0	0	0	0	0	1	0	3
8	363	0	0	0	1	1	1	1	0	0	3	1	1	4	1	3	0	3	0	0	1	1	1	1	1	1	1	0	0	1	1	1	1	1	1	1	0	1	1	1	1	0	0	0	1	1	0		0
13	364	0	0	0	1	0	1	1	0	0	2	2	2	1	2	4	0	6	1	0	1	1	1	1	1	1	1	0	0	0	0	0	0	0	0	0	0	1	1	0	0	0	0	0	0	0	0	0	0
13	365	0	0	2	1	0	0	1	0	0	1	1	1	1	1	4	0	6	0	0	1	1	1	1	1	1	1	0	0	0	0	0	0	0	0	0	0	0	0	0	0	0	0	0	0	0	0		0
7	367	0	0	2	1	1	1	1	0	0	2	1	1	4	1	3	0	3	0	0	0	1	1	1	1	1	1	0	1	1	1	1	1	1	1	0	0	1	1	1	0	0	0	0	1	1	0		1
7	368	0	0	0	1	1	1	1	1	0	1	3	3	4	3	4	0	3	0	0	1	1	1	1	1	1	1	0	0	1	0	0	0	0	1	0	0	1	1	0	1	0	0	0	0	0	0	1	1
7	369	0	0	0	1	1	1	1	1	0	2	2	2	4	2	1	0	3	0	0	1	1	1	1	1	1	1	0	0	1	1	1	1	0	0	0	0	1	1	1	1	0	1	1	0	0	0	0	2
7	370	0	0	0	1	1	1	1	0	0	4	1	1	4	1	2	0	3	0	0	1	1	1	1	1	1	1	0	0	1	1	1	1	0	1	0	0	1	1	0	1	0	1	1	0	0	0		3
8	371	0	0	0	1	1	0	1	0	0	2	2	2	0	1	1	1	3	0	0	1	1	1	1	1	1	1	0	0	1	1	0	1	1	1	0	0	1	1	0	0	0	1	1	0	0	0		4
8	372	0	0	0	1	1	0	1	0	0	4	3	3	4	3	1	0	3	0	0	1	1	1	1	1	1	1	0	0	1	1	0	1	0	1	0	0	1	1	0	0	0	1	1	0	0	0	0	1
7	373	0	0	0	1	0	1	1	1	0	2	2	2	4	2	1	0	3	1	0	1	1	1	1	1	1	1	1	0	0	1	1	1	1	0	1	0	0	0	0	0	0	0	0	0	0	0	0	3
7	374	0	0	1	1	0	1	1	0	0	3	2	2	4	1	1	0	3	0	0	1	1	1	1	1	1	1	1	1	1	1	1	1	1	1	0	0	0	0	0	0	0	0	0	1	0	0		0
8	375	0	0	0	1	0	0	1	0	0	4	3	3	1	4	4	0	3	0	0	1	1	1	1	1	1	1	1	1	1	1	1	1	1	1	0	0	0	0	0	0	0	0	0	0	0	0	0	3
8	376	1	1	1	1	0	1	1	1	1	4	2	2	0	1	2	1	3	0	0	1	1	1	1	1	1	1	1	1	1	1	1	1	1	1	1	0	1	1	0	0	0	0	0	1	0	0		4
22	377	0	0	0	1	1	0	1	0	0	4	2	2	1	4	2	0	2	0	0	1	1	0	1	1	1	1	0	1	1	0	0	0	0	1	0	0	0	0	0	0	0	0	1	0	0	0	1	1
8	378	0	0	0	1	0	0	1	0	0	4	3	3	4	4	4	0	3	1	1	1	1	1	1	1	1	1	1	1	1	1	1	1	1	1	1	1	0	0	0	0	0	0	0	1	1	1	1	0
8	379	0	0	1	1	0	1	1	0	1	4	3	3	4	3	1	0	3	0	0	1	1	1	1	1	1	1	1	0	1	1	1	1	1	1	0	0	1	1	0	0	0	0	0	0	0	0	1	2
7	380	0	0	0	1	0	1	1	0	0	3	2	2	4	3	2	1	3	0	0	1	1	1	1	1	1	1	1	0	1	1	1	1	0	1	0	0	1	1	1	1	0	0	0	0	0	0	0	4
7	381	0	0	0	1	0	1	2	0	0	1	2	2	4	3	4	0	3	0	0	0	1	1	1	1	1	1	1	0	1	1	1	1	0	1	0	0	0	0	1	0	1	0	0	1	1	1	0	0
8	382	0	0	0	1	0	1	1	0	0	3	3	3	4	2	3	0	3	0	0	1	1	1	1	1	1	1	1	0	1	1	1	1	0	1	0	0	0	0	0	0	0	0	0	1	1	1	0	0
8	383	0	0	1	1	1	1	1	0	0	2	1	1	4	1	3	0	3	0	0	1	1	1	1	1	1	1	1	0	1	1	0	1	0	1	0	0	1	1	0	1	0	1	0	1	1	1		2
8	384	0	0	0	1	0	0	1	0	0	3	3	3	4	3	2	0	3	0	0	1	1	1	1	1	1	1	0	0	1	1	1	1	0	1	0	0	1	1	1	0	0	0	0	0	0	0	0	3
8	385	1	1	1	1	0	1	1	0	0	1	2	2	0	1	2	0	3	0	0	1	1	1	1	1	1	0	0	0	1	1	1	0	0	1	0	0	1	1	1	1	0	1	0	0	0	0		3
7	386	0	0	0	1	1	0	1	0	0	1	2	2	4	2	3	1	3	0	0	1	1	1	1	1	1	0	0	0	1	1	1	1	1	0	0	0	1	1	0	0	0	0	0	0	0	0	0	4
7	387	2	2	1	1	0	1	1	1	0	4	2	2	0	2	4	1	3	0	0	1	1	1	1	1	1	0	0	0	0	0	0	0	0	0	0	0	1	1	0	0	0	0	0	0	0	0	0	4
[truncated: 16 more columns]
