# Supplementary material for: Barriers for pregnant women living in rural, agricultural villages to accessing antenatal care in Cambodia: A community-based cross-sectional study combined with a geographic information system
Source: PLoS One. 2018 Mar 19;13(3):e0194103. doi: 10.1371/journal.pone.0194103 (PMC5858830; doi:10.1371/journal.pone.0194103)
Supplement: S3 File — (XLSX) [file pone.0194103.s003.xlsx]

## Sheet: Sheet1
code
agecatego	Age
1	<20
2	20-29
3	30-39
4	40+
marritalstatus	Marrital status
1	yes
2	no
finalschool	Education
0	None
1	Primary (1-6years)
2	Secondary (7+ years)
literacy
0	Cannot read at all
1	Able to read only part
2	Able to read whole
husbandschool	Husband's education
0	None
1	Primary (1-6years)
2	Secondary (7+ years)
educouple	Couple's education (1+ years)
occup	Occupation (farmer)
quartile	Wealth quartiles
1	Low
2	Lower middle
3	Upper middle
4	High
ethnicatego	Ethnicity
0	Khmer
1	Thompoun
2	Charay
3	Kreung
4	Other
childnumcatego	Number of children
1	1
2	2
3	3-4
4	5+
childagecate	Child age (month)
1	0-5
2	6-11
3	12-17
4	18-23
childgender	Child gender (female)
stillbinary	Experience of stillbirth (Yes)
lostbinary	Experience of child loss (Yes)
hccatego	Health center
1	Oyadav (17 villages)
2	Lumphat (8)
3	Andaung Meas (10)
4	Ochum (10)
5	Taveng (8)
6	Chomrom Bey Sruk (3)
7	Kachanh (6)
routecatego	Actual travel distance to health center (km)
1	< 5.0
2	5.0 - 9.9
3	10.0 - 14.9
4	15.0 +
directcatego	Straight-line distance to health center (km)
1	< 5.0
2	5.0 - 9.9
3	10.0 - 14.9
4	15.0 +
ancfreqcate	ANC visit (times)
0	0
1	1
2	2
3	3
4	4 or more
anctransportcate	Transportation to ANC
0	Motorcycle
1	Taxi
2	On foot
3	Other (bicycle, boat etc.)
ancrecommen	ANC is recommended regardless of the presence of complications
anchowmany	Recommended times of ANC (4 or more)
dangerpreg	Danger sign during pregnancy (correct)
ancwhycate	Major reason why received ANC
1	Wanted to get a checkup
2	Worried about pregnancy
3	Worried about health problem
4	Health workers' advice
5	Family's suggestion
6	Other
-	Knowledge gained at ANC (Multiple choice)
a_deliv	Recommended place of delivery
a_anc	Recommended timing and frequency of ANC
a_breastfeed	Early initiation and exclusively breastfeeding
a_dangersign	Danger signs during pregnancy
a_nutrition	Nutrition of pregnant women
a_prepare	Items to prepare before delivery
a_FP	Family planning
a_malariaprev	How to prevent malaria
a_transp	Arrange transportation to go to HC for delivery
c_yn	Presence of health issues during pregnancy
-	Kinds of health issues during pregnancy (Multiple choice)
c_headache	severe headache
c_fits	fits
c_fever	fever
c_abdominalpain	severe abdominal pain
c_breathing	fast/difficult breathing
c_bleeding	vaginal bleeding
c_care	Received care to treat health issues
age3catego
1	<20
2	20-29
3	30-39
stillorloss	Experience of stillbirth and/or child loss
ancbinmoney	Financial barrier
ancbintrans	Transportation barrier
ancbinfar	Too far
ancbinbumpy	Bumpy road
ancbindust	Dust
ancbinup	Undulation of the road
ancbinrain	Rain
ancbinvege	Forest/bush
ancbinflood	Flood
ancbinmove	Fetal movement
ancbintired	Felt tired
ancbinhead	Headache
ancbinvomit	Vomiting
ancbinabdom	Abdominal pain
ancbinblurry	Blurry vision
ancbinedema	Edema
ancbinbleed	Vaginal bleeding
ancbinwait	Long waiting time
ancbininconv	Inconvenient service hour
ancbinscold	Not wanting to be scolded
ancbinafraid	Afraid to go
ancbinnogood	Good service not available
ancbinwhere	Didn't know where to go
ancbinfemale	No female doctor
ancbinleave	Difficult to leave elder children
ancbinnoone	No one can accompany
ancbinhusband	No support from husband
ancbinmother	No support from mother-in-law
